# Supplementary material for: Evolutionary conservation of within-family biodiversity patterns
Source: Nat Commun. 2020 Feb 14;11:882. doi: 10.1038/s41467-020-14720-3 (PMC7021778; doi:10.1038/s41467-020-14720-3)
Supplement: Supplementary file 4 — Source Data [file 41467_2020_14720_MOESM4_ESM.xlsx]

## Sheet: Figure 2
Dissimilarities (effect sizes) vs. Patristic distance
green scatterplot 1		green scatterplot 2		green scatterplot 3		green scatterplot 4		grey scatterplot 1		grey scatterplot 2		grey scatterplot 3		grey scatterplot 4		Blue scatterplot 1		Blue scatterplot 2		Blue scatterplot 3		Blue scatterplot 4		Blue scatterplot 5
X AXIS	Y AXIS	X AXIS	Y AXIS	X AXIS	Y AXIS	X AXIS	Y AXIS	X AXIS	Y AXIS	X AXIS	Y AXIS	X AXIS	Y AXIS	X AXIS	Y AXIS	X AXIS	Y AXIS	X AXIS	Y AXIS	X AXIS	Y AXIS	X AXIS	Y AXIS	X AXIS	Y AXIS
Patr.dist_lichens	peak div. Elevation_lichens	Patr.dist_lichens	EDF_lichens (Y AXIS)	Patr.dist_lichens	endol._lichens (Y AXIS)	Patr.dist_lichens	green algae int._lichens (Y AXIS)	Patr.dist_birds		Patr.dist_birds	Elevational turnover_birds	Patr.dist_birds	body weight_birds	Patr.dist_birds	plant int._birds	Patr.dist_insects (X AXIS PLOTS c	peak div. Elevation_insects	Patr.dist_insects (X AXIS PLOTS c	EDF_insects	Patr.dist_insects (X AXIS PLOTS c	r2h_insects	Patr.dist_insects (X AXIS PLOTS c	Total body length_insects	Patr.dist_insects (X AXIS PLOTS c	plant int._insects
544	0.094919	544	2.576	544	0.0769231	544	0	66	EDF_birds	66	1.27171	66	0.403288	66	0.166667	358	0.0839602	358	1.028	358	0.00442851	358	1.1458	358	0.380952
544	0.117166	544	2.307	544	0.0565149	544	0	84	0.862	84	2.22201	84	1.42606	84	0	358	0.105537	358	0.015	358	0.0112835	358	0.0736653	358	0.285714
544	0.05198	544	1.976	544	0.0769231	544	0	84	1.167	84	0.891067	84	0.743751	84	0	452	0.0961509	452	1.028	452	0.00194028	452	0.570114	452	0.223214
544	0.105909	544	3.505	544	0.0573152	544	0	82	2.182	82	1.11111	82	5.53604	82	0	670	0.539702	670	3.763	670	0.254891	670	4.7614	670	0.285714
544	0.493421	544	0.846	544	0.0507365	544	0	162	0.511	162	3.25999	162	3.25022	162	0.4	738	0.632172	738	1.252	738	0.224542	738	4.77345	738	0.285714
700	0.525146	700	0.89	700	0.119505	700	0.0178571	160	1.643	160	2.55823	160	5.37783	160	1	798	0.430641	798	1.028	798	0.00280004	798	7.05494	798	0.714286
544	0.146472	544	3.577	544	0.0769231	544	1	41.8	1.784	41.8	1.65684	41.8	1.36263	41.8	0	798	0.0677737	798	1.028	798	0.0266239	798	16.811	798	0.714286
544	0.0427179	544	4.279	544	0.0769231	544	0.761905	84	1.564	84	1.33002	84	0.159032	84	0	798	0.0902812	798	1.028	798	0.0707166	798	6.25475	798	0.714286
458	0.0541618	458	3.468	458	0.0769231	458	0	84	1.774	84	2.99629	84	2.98106	84	0.166667	354	0.0122467	354	1.013	354	0.00685495	354	0.859076	354	0.666667
544	0.276397	544	0.165	544	0.0769231	544	0	84	2.029	84	2.03756	84	1.57923	84	0.166667	358	0.145637	358	0	358	0.00636879	358	1.23673	358	0.604167
544	0.105526	544	2.307	544	0.0369231	544	0	82	1.32	82	2.03085	82	5.66406	82	0.166667	670	0.49228	670	4.791	670	0.250462	670	2.94967	670	0.666667
610	0.229458	610	4.304	610	0.153846	610	0	162	0.351	162	3.35491	162	3.26494	162	0.233333	738	0.573825	738	2.28	738	0.220113	738	3.67923	738	0.666667
544	0.107471	544	4.229	544	0.0769231	544	1	160	2.505	160	2.84874	160	5.2232	160	0.833333	798	0.180655	798	0	798	0.00162847	798	3.32467	798	0.333333
232	0.0265207	232	0.269	232	0.0204082	232	0	66	2.646	66	2.41057	66	1.42507	66	0.166667	798	0.00281854	798	0	798	0.0221954	798	4.01206	798	0.333333
276	0.0777379	276	0.6	276	0	276	0	84	0.702	84	2.56272	84	0.167062	84	0.166667	798	0.0368852	798	0	798	0.0662881	798	3.38903	798	0.333333
358	0.003735	358	0.929	358	0.0196078	358	0	85.4	0.912	85.4	1.53943	85.4	0.713656	85.4	0	358	0.16788	358	1.013	358	0.0132237	358	0.52016	358	0.0625
500	0.452785	500	1.73	500	0.12766	500	0	82	3.349	82	1.38005	82	6.24929	82	0	670	0.904071	670	3.778	670	0.243607	670	3.60564	670	0
700	0.503599	700	1.686	700	0.196429	700	0.0178571	162	1.678	162	2.94029	162	4.00031	162	0.4	738	1.0267	738	1.267	738	0.213258	738	4.04279	738	0
430	0.307173	430	1.001	430	0	430	1	160	0.476	160	1.5418	160	5.59876	160	1	798	0.526978	798	1.013	798	0.00848342	798	4.92008	798	1
430	0.153321	430	1.703	430	0	430	0.761905	84	0.617	84	0.605556	84	3.05634	84	0	798	0.0119396	798	1.013	798	0.0153404	798	8.35989	798	1
544	0.217199	544	0.892	544	0	544	0	85.4	2.731	85.4	1.14136	85.4	1.46532	85.4	0	798	0.0446298	798	1.013	798	0.0594332	798	4.48245	798	1
518	0.223054	518	2.411	518	0	518	0	82	2.941	82	0.306693	82	5.74515	82	0	670	0.261547	670	4.791	670	0.256831	670	0.656088	670	0.0625
518	0.0155219	518	0.269	518	0.04	518	0	162	1.671	162	3.17552	162	3.54102	162	0.4	738	0.325995	738	2.28	738	0.226482	738	1.35745	738	0.0625
610	0.363753	610	1.728	610	0.230769	610	0	160	3.825	160	2.28217	160	5.34308	160	1	798	0.411711	798	0	798	0.00474032	798	1.62962	798	0.9375
430	0.197068	430	1.653	430	0	430	1	84	3.966	84	0.974284	84	2.19518	84	0	798	0.120782	798	0	798	0.0285641	798	2.8125	798	0.9375
276	0.0950869	276	0.331	276	0.0204082	276	0	84	0.618	84	0.406846	84	0.856484	84	0	798	0.130275	798	0	798	0.0726569	798	1.97719	798	0.9375
358	0.0245578	358	1.198	358	0.00080032	358	0	162	0.408	162	3.32105	162	1.73482	162	0.4	738	0.0887051	738	2.511	738	0.0303488	738	1.73439	738	0
500	0.428632	500	1.461	500	0.107251	500	0	160	2.154	160	2.24095	160	1.62583	160	1	798	1.87557	798	4.791	798	0.25209	798	3.58126	798	1
700	0.432152	700	1.417	700	0.17602	700	0.0178571	82	2.295	82	0.735849	82	4.36025	82	0	798	0.363418	798	4.791	798	0.228267	798	10.0986	798	1
430	0.300309	430	1.27	430	0.0204082	430	1	82	1.053	82	0.0902289	82	5.67186	82	0	798	0.310823	798	4.791	798	0.184174	798	4.09851	798	1
430	0.171596	430	1.972	430	0.0204082	430	0.761905	160	1.263	160	1.76729	160	2.86479	160	0.6	798	1.97274	798	2.28	798	0.221742	798	1.23277	798	1
544	0.208149	544	1.161	544	0.0204082	544	0	162	0.141	162	3.19166	162	2.19831	162	0.4	798	0.426524	798	2.28	798	0.197918	798	4.99558	798	1
518	0.212491	518	2.142	518	0.0204082	518	0	162	3.207	162	3.06457	162	3.29098	162	0.4	798	0.360971	798	2.28	798	0.153825	798	2.09705	798	1
518	0.0446753	518	0	518	0.0195918	518	0	160	3.417	160	1.89901	160	4.50625	160	1	478	0.12342	478	0	478	0.0238238	478	3.79552	478	0
610	0.378134	610	1.997	610	0.210361	610	0	160	3.348	160	2.10832	160	5.70012	160	1	478	0.0441645	478	0	478	0.0679166	478	0.904416	478	0
430	0.225	430	1.922	430	0.0204082	430	1	84	3.558	84	0.612359	84	1.13811	84	0	370	0.0312012	370	0	370	0.0440928	370	1.75347	370	0
358	0.0839622	358	1.529	358	0.0196078	358	0		0.21
500	0.568071	500	1.13	500	0.12766	500	0
700	0.69895	700	1.086	700	0.196429	700	0.0178571
430	0.325832	430	1.601	430	0	430	1
430	0.120663	430	2.303	430	0	430	0.761905
544	0.220114	544	1.492	544	0	544	0
518	0.299508	518	1.811	518	0	518	0
518	0.0855299	518	0.331	518	0.04	518	0
610	0.376634	610	2.328	610	0.230769	610	0
430	0.176071	430	2.253	430	0	430	1
500	0.482794	500	2.659	500	0.108052	500	0
700	0.522981	700	2.615	700	0.176821	700	0.0178571
430	0.327742	430	0.072	430	0.0196078	430	1
430	0.168936	430	0.774	430	0.0196078	430	0.761905
544	0.227337	544	0.037	544	0.0196078	544	0
518	0.243836	518	3.34	518	0.0196078	518	0
518	0.0203748	518	1.198	518	0.0203922	518	0
610	0.398267	610	0.799	610	0.211161	610	0
430	0.220022	430	0.724	430	0.0196078	430	1
700	0.0757923	700	0.044	700	0.068769	700	0.0178571
500	0.701243	500	2.731	500	0.12766	500	1
500	0.555105	500	3.433	500	0.12766	500	0.761905
544	0.646836	544	2.622	544	0.12766	544	0
518	0.149142	518	0.681	518	0.12766	518	0
518	0.552308	518	1.461	518	0.0876596	518	0
610	0.725537	610	3.458	610	0.10311	610	0
500	0.547438	500	3.383	500	0.12766	500	1
700	0.86332	700	2.687	700	0.196429	700	0.982143
700	0.623847	700	3.389	700	0.196429	700	0.744048
700	0.839931	700	2.578	700	0.196429	700	0.0178571
700	0.108037	700	0.725	700	0.196429	700	0.0178571
700	0.644803	700	1.417	700	0.156429	700	0.0178571
700	0.831302	700	3.414	700	0.0343407	700	0.0178571
700	0.574885	700	3.339	700	0.196429	700	0.982143
302	0.109124	302	0.702	302	0	302	0.238095
544	0.166185	544	0.109	544	0	544	1
518	0.423825	518	3.412	518	0	518	1
544	0.395835	544	1.27	544	0.04	544	1
610	0.126336	610	0.727	610	0.230769	610	1
203	0.000200114	203	0.652	203	0	203	0
544	0.00227578	544	0.811	544	0	544	0.761905
518	0.318493	518	4.114	518	0	518	0.761905
518	0.18292	518	1.972	518	0.04	518	0.761905
610	0.199704	610	0.025	610	0.230769	610	0.761905
302	0.0742028	302	0.05	302	0	302	0.238095
544	0.364908	544	3.303	544	0	544	0
544	0.290431	544	1.161	544	0.04	544	0
610	0.25277	610	0.836	610	0.230769	610	0
544	0.0838556	544	0.761	544	0	544	1
332	0.283287	332	2.142	332	0.04	332	0
610	0.466926	610	4.139	610	0.230769	610	0
518	0.338823	518	4.064	518	0	518	1
610	0.450577	610	1.997	610	0.190769	610	0
544	0.232033	544	1.922	544	0.04	544	1
610	0.106231	610	0.075	610	0.230769	610	1

## Sheet: Figure 3
Scatterplot of			Scatterplot of			Scatterplot of
Lichens	Lichens		Birds	Birds		Insects	Insects
X	Y		X	Y		X	Y
Incidence of Green algae	EDF-alpha		Incidence of Plant Interaction	EDF-alpha		Incidence of Plant Interaction	EDF-alpha
1	5.904		1	3.739		0.714286	2.028
1	3.328		0.833333	4.601		0.333333	1
1	3.597		1	2.572		1	2.013
1	3.928		1	5.921		0.9375	1
1	2.399		1	4.25		1	5.791
1	5.058		0.6	2.096		1	3.28
0.982143	5.014		0	1.955		0	1
0	2.327		1	5.303		0	1
0.238095	1.625		1	5.513		0	1
1	2.436
1	5.739
1	3.597
1	1.6
0	1.675
